# Supplementary material for: Disruption of PCNA-lamins A/C interactions by prelamin A induces DNA replication fork stalling
Source: Nucleus. 2016 Sep 27;7(5):498–511. doi: 10.1080/19491034.2016.1239685 (PMC5120601; doi:10.1080/19491034.2016.1239685)
Supplement: KNCL_1239685_Supplemental_Materials.zip [file kncl-07-05-1239685-s002.zip]

Archive with 1 entries (1 files):
- KNCL_1239685_Supplemental_Materials.doc
